# Supplementary material for: An In Vitro Model of Antibody-Enhanced Killing of the Intracellular Parasite Leishmania amazonensis
Source: PLoS One. 2014 Sep 5;9(9):e106426. doi: 10.1371/journal.pone.0106426 (PMC4156363; doi:10.1371/journal.pone.0106426)
Supplement: Data S1 — Data for Figures 1 , 2 , 5 and S1. (XLSX) [file pone.0106426.s002.xlsx]

## Sheet: Figure 1
	macrophage source
		BL6	exp1	exp2	exp3	exp 4
	Lm TLN/ Mo+La		27	11	27	35
			13	13	28	41
			28	19	33	31
			14	20	22	45
			28	5	41	25
			18	20	33	37
		BL6
	LM TLN/ Mo +LM		32	17	30	50
			26	12	28	59
			15	11	30	47
			31	10	22	41
			23	15	23	42
			23	17	31	39
		IFNgR-/-	52	57	70
	Lm TLN/ Mo+La		50	46	74
			71	52	75
				38	80
				44	73
				49	81
		IFNgR-/-	39	18	75
	LM TLN/ Mo +LM		34	24	74
			49	31	79
			41	21	86
			37	24	75
			71	35	72
		iNOS-/-	51	50	74
	Lm TLN/ Mo+La		39	31	66
			43	36	78
			68	45	83
			59	26	89
			40	38	86
		iNOS-/-	36	27	69
	LM TLN/ Mo +LM		19	43	66
			39	50	67
			26	31	77
			42	36	71
			37	35	76
		FcRg -/-	38		72	69
	Lm TLN/ Mo+La		38		69	55
			39		75	64
			42		80	100
			39		71	97
			21		73	99
		FcRg -/-	19		34	37
	LM TLN/ Mo +LM		25		20	25
			27		23	32
			24			20
			19			15
			29			22
		gp91-/-		43	80	77
	Lm TLN/ Mo+La			23	70	79
				24	76	83
				42	71	80
				35	80	73
				43	73	70
		gp91-/-		10	15	5
	LM TLN/ Mo +LM			9	20	10
				16	18	7
				16	22	23
				20	20	32
				11	24	15

## Sheet: Figure 2
	Formazan precipitates per 100 cells
macrophage source		Exp 1	Exp 2	Exp 3
	BL6	30	53	20
Lm TLN/ Mo+La
	FcRg -/-		0	4
Lm TLN/ Mo+La
	gp91-/-		2	0
Lm TLN/ Mo+La

## Sheet: Figure 5
		% positive cells
	Exp	IC, G, A	IgG2a, G, A	F(ab')2, G, A	IC, G	IC, A	Apo, IC, G, A	No Tx
	1	23.8	89.4					69.1
	1	26	93.8					85
	1	37.3
	1	30.1
	2	35.4	87	48.3	52.9	71.4	95.8
	2	29.9	67.7	65	70.7	59.5	90.7
	2	34.6	86.3	50.3	48.2	57.8
	2	36.3	83.2	32.8	41.9	49.9
	2			89.5
	2			60.7
	3	46.8	80.2	90.2
	3	49.5	80.8	86.8
	3		88.1	81.5
	3		90	76.4
	3		73.5
	3		75.5
	4	22.3	80.6	56
	4	19.5
	5	39	59.3	56.5			43.4
	5	30.4	75.2	58.4
	6	26	68.6		54.1	82.5	63.2	77.9
	6	43.6	78.5		34.9	60.9	84.7	95
	6						61.1
	6						96.7
	7	24.5	67.5					74.6
	7	29.8	78.5					89.7
	7							81.3
	7							91.3
	7							96.4
		number of spots per cell
	Exp	IC, G, A	IgG2a, G, A	F(ab')2, G, A	IC, G	IC, A	Apo, IC, G, A	No Tx
	1	10.85	12.91					11.27
	1	12.47	14.02					11.99
	1	11.27
	1	12.31
	2	10.12	13.74	11.81	11.78	14.25	22.25
	2	10.04	11.5	13.55	13.49	14.53	21.66
	2	10.95	13.64	14.59	14.59	15.13
	2	10.73	13.86	14.93	14.93	15.15
	2			20.23
	2			15.62
	3	6.2	16.28	15.43
	3	6.21	16.9	15.62
	3		15.93	14.43
	3		15.43	13.91
	3		15.69
	3		15.66
	4	15.09	10.33	8.77
	4	14.39
	5	6.76	9.49	11.1			12.62
	5	6.26	11.32	10.67
	6	10.16	8.28		12.06	11.34	12.66	11.08
	6	12.23	8.21		10.83	10.88	12.1	10.98
	6						11.61
	6						12.12
	7	7.06	9.22					8.77
	7	7.44	9.57					9.78
	7							9.33
	7							9.76
	7							12.08

## Sheet: SupplementaFigure
		% infected
	exps	IC/g/a	IC only	IC/g	IC/A	IgG/g/a	IgG/g	IgG/A	Fab/G/A	Fab/G	Fab/A	Fab only	IgG only	g -only	ag-only	gamma/Ag	NoTx
	4	33	85	71	76	79	79	73	70	73	83	82	82	81	84	86	91
	4	31	85	79	78	84	85	85	62	83	82	84	87	83	75	86	93
	3	59	97	99	93	96	95	97	91	96	92	97	93	99	96	99	100
	3	62	95	97			100	95	93	95	93	97	96	98	96	99	98
	2	55	93	98	92	96	97	99	100	97	99	98	99	86	98	99	97
	2	57	95	98	96	95	100	99	100	95	97	97	97	89	98	99	98
	1	36	88	77	84	87	85	85	79	83	61	80	86	90	86	92	90
	1	30	89	79	82	89	86	80	76		67	68	91	88	90	88	89
		parasites per macrophage
	exps	IC/g/a	IC only	IC/g	IC/A	IgG/g/a	IgG/g	IgG/A	Fab/G/A	Fab/G	Fab/A	Fab only	IgG only	g -only	ag-only	gamma/Ag	NoTx
	4	3.59	4.31	5.43	5.73	4.49	5.52	5.71	4.14	4.72	4.77	5.27	4.42	5.49	5.32	5.47	5.89
	4	3.97	4.78	4.92	6.86	5.12	6.29	5	5.47	4.92	3.91	5.32	5.14	4.32	5.07	5.34	5.96
	3	9.28	14.06	15.71	13.34	13.94	13.73	13.76	13	13.78	12.91	14.6	13.7	15.07	14.45	14.01	15.05
	3	9.14	13.72	14.24			14.52	14.18	11.96	13.9	13.46	13.74	14.15	14.76	13.88	14.58	15.07
	2	7.41	14.62	13.87	13.32	13.57	12.93	13.94	14.26	12.92	12.94	14.7	14.89	13.19	14.04	14.21	14.58
	2	9.17	14.12	13.62	13.58	13.24	13.54	13.59	17.26	14.1	12.49	14.69	12.96	13.93	15.49	13.81	13.81
	1	2.04	4.9	4.21	4.71	4.46	5.09	5	3.37	4.33	4.78	4.33	4.51	4.86	5.23	5.85	5
	1	2.22	4.47	4.53	4.44	4.43	5.28	4.04	3.24		4.39	3.92	5.22	5.44	5.44	5.22	5.6
	exps	Parasites per macrophage as % control
	4	74.6362	89.605	112.89	119.127	93.3472	114.761	118.711	86.0707	98.1289	99.1684	109.563	91.8919	114.137	110.603	113.721	122.453
	4	82.5364	99.3763	102.287	142.62	106.445	130.769	103.95	113.721	102.287	81.289	110.603	106.861	89.8129	105.405	111.019	123.909
	3	66.571	100.861	112.697	95.6958	100	98.4935	98.7088	93.2568	98.8522	92.6112	104.735	98.2783	108.106	103.659	100.502	107.963
	3	65.5667	98.4218	102.152			104.161	101.722	85.7963	99.7131	96.5567	98.5653	101.506	105.882	99.5696	104.591	108.106
	2	55.2573	109.023	103.43	99.3289	101.193	96.4206	103.952	106.339	96.346	96.4952	109.62	111.037	98.3594	104.698	105.966	108.725
	2	68.3818	105.295	101.566	101.268	98.7323	100.969	101.342	128.71	105.145	93.1394	109.545	96.6443	103.878	115.511	102.983	102.983
	1	45.8427	110.112	94.6067	105.843	100.225	114.382	112.36	75.7303	97.3034	107.416	97.3034	101.348	109.213	117.528	131.461	112.36
	1	49.8876	100.449	101.798	99.7753	99.5506	118.652	90.7865	72.809		98.6517	88.0899	117.303	122.247	122.247	117.303	125.843
